# Supplementary material for: Investigating the Prediction Accuracy of Recently Updated Intraocular Lens Power Formulas with Artificial Intelligence for High Myopia
Source: J Clin Med. 2022 Aug 18;11(16):4848. doi: 10.3390/jcm11164848 (PMC9410068; doi:10.3390/jcm11164848)
Supplement: Supplementary file 1 [file jcm-11-04848-s001.zip]

Archive with 1 entries (1 files):
- jcm-1789783-supplementary.pdf
